# Supplementary material for: Type III Gustilo–Anderson open fracture does not justify routine prophylactic Gram-negative antibiotic coverage
Source: Sci Rep. 2023 May 1;13:7085. doi: 10.1038/s41598-023-34142-7 (PMC10151338; doi:10.1038/s41598-023-34142-7)
Supplement: Supplementary file 1 — Supplementary Information 1. [file 41598_2023_34142_MOESM1_ESM.xlsx]

## Sheet: appendix
Supplementary Table S1: Detailed Antibiotic Regimens
narrow spectrum				broad spectrum
	n	%			n	%
CEZ	482	89.5911		CEZ + GM	131	26.0437
ABPC/SBT	30	5.57621		CEZ + AMK	110	21.8688
CTM	11	2.04461		PIPC/TAZ	74	14.7117
CEZ + CLDM	6	1.11524		CEZ + ISP	73	14.5129
CEZ + ABPC/SBT	2	0.371747		CTX	37	7.35586
CLDM	2	0.371747		CTRX	21	4.17495
CMZ	2	0.371747		CLDM + ISP	6	1.19284
CEZ + CMZ	1	0.185874		CEZ + CTX	5	0.994036
CEZ + FMOX	1	0.185874		CEZ + PIPC/TAZ	5	0.994036
CEZ + VCM	1	0.185874		ABPC/SBT + GM	2	0.397614
				CEZ + CTRX	2	0.397614
Total	538	100		CEZ + CTRX + AMK	2	0.397614
				CEZ + TOB	2	0.397614
				CMZ + CTRX + ISP	2	0.397614
				CTM + GM	2	0.397614
				CTRX + AMK	2	0.397614
				CTRX + ISP	2	0.397614
				ABPC/SBT + AMK	1	0.198807
				ABPC/SBT + CTRX	1	0.198807
				ABPC/SBT + CTRX + ISP	1	0.198807
				ABPC/SBT + CTX	1	0.198807
				CEZ + ABPC/SBT + ISP	1	0.198807
				CEZ + CTX + AMK	1	0.198807
				CEZ + IPM	1	0.198807
				CEZ + MEPM	1	0.198807
				CEZ + PIPC/TAZ + GM	1	0.198807
				CLDM + AZT	1	0.198807
				CLDM + CEZ + PIPC/TAZ	1	0.198807
				CLDM + CTRX	1	0.198807
				CLDM + IPM	1	0.198807
				CMZ + ISP	1	0.198807
				CTM + ABPC/SBT + GM	1	0.198807
				CTX + AMK	1	0.198807
				CTX + GM	1	0.198807
				FMOX + ISP	1	0.198807
				MEPM	1	0.198807
				PCG + CEZ + AMK	1	0.198807
				PCG + CTX	1	0.198807
				PCG + MEPM	1	0.198807
				PIPC/TAZ + AMK	1	0.198807
				PIPC/TAZ + GM	1	0.198807
				PIPC/TAZ + LVFX + GM	1	0.198807
				Total	503	100
CEZ: cefazolin ABPC/SBT: ampicillin/sulbactam CTM: cefotiam CLDM: clindamycin CMZ: cefmetazole
FMOX: flomoxef VCM: vancomycin
GM: gentamycin AMK: amikacin PIPC/TAZ: piperacillin/tazobactam ISP: isepamicin CTX: cefotaxime
CTRX: ceftriaxone TOB: tobramycin MEPM: meropenem AZT: aztreonam PCG: penicillin G
LVFX: levofloxacin
