# Supplementary material for: Type III Gustilo–Anderson open fracture does not justify routine prophylactic Gram-negative antibiotic coverage
Source: Sci Rep. 2023 May 1;13:7085. doi: 10.1038/s41598-023-34142-7 (PMC10151338; doi:10.1038/s41598-023-34142-7)
Supplement: Supplementary file 2 — Supplementary Information 2. [file 41598_2023_34142_MOESM2_ESM.xlsx]

## Sheet: appendix
Supplementary Table S2. Infection Rates in Gustilo-Anderson Type III
		CEZ				CEZ+AG				p value
		infection	no infection	infection rate		infection	no infection	infection rate
Classification
IIIA (n=515)		15	314	(4.6%)		7	179	(3.8%)		0.668
IIIB (n=224)		12	110	(9.8%)		15	87	(14.7%)		0.265
IIIC (n=59)		9	22	(29.0%)		5	23	(17.9%)		0.314
total (n=798)		36	446	(7.5%)		27	289	(8.5%)		0.582
CEZ: cefazolin AG: amynoglycoside
